# Supplementary material for: Exploring the Mechanism of β-Cyclodextrin-Encased Phenolic Acids Functionalized with TPP for Antioxidant Activity and Targeting
Source: Antioxidants (Basel). 2025 Apr 13;14(4):465. doi: 10.3390/antiox14040465 (PMC12023939; doi:10.3390/antiox14040465)
Supplement: Supplementary file 1 [file antioxidants-14-00465-s001.zip]

Archive with 1 entries (1 files):
- antioxidants-3544819-supplementary.pdf
